# Supplementary material for: Cord Blood 25(OH)-Vitamin D Deficiency and Childhood Asthma, Allergy and Eczema: The COPSAC2000 Birth Cohort Study
Source: PLoS One. 2014 Jun 12;9(6):e99856. doi: 10.1371/journal.pone.0099856 (PMC4055727; doi:10.1371/journal.pone.0099856)
Supplement: Data S1 — Core data of the manuscript. (XLS) [file pone.0099856.s001.xls]

## Sheet: PLoS ONE Vitamin D public data
Cord blood vitamin D (nmol/L)	Season of birth	Recurrent TROLS: sensoring variable	Recurrent TROLS: age at onset (days)
MD	fall	0	2557
MD	summer	0	914
MD	summer	0	2557
MD	summer	1	2259
MD	summer	0	2557
MD	fall	0	2557
MD	fall	0	2557
MD	fall	0	2557
MD	fall	1	501
MD	fall	0	1471
MD	fall	0	2557
MD	fall	0	1063
MD	fall	0	2557
MD	winther	0	2557
MD	winther	0	2557
MD	winther	0	2557
MD	winther	0	2287
MD	winther	0	2557
MD	winther	0	2557
MD	winther	0	2557
MD	winther	0	2557
MD	winther	0	2557
MD	winther	0	1323
MD	winther	0	1548
MD	spring	0	2557
MD	winther	0	2557
MD	spring	0	2557
MD	spring	0	1609
MD	spring	0	2557
MD	spring	0	2557
MD	spring	0	2557
37.05	spring	0	2557
24.7	spring	0	2557
52.5	spring	1	1357
MD	summer	0	2557
87.65	summer	0	2557
26.85	summer	0	2557
MD	summer	0	2557
45.6	summer	0	58
31.46	summer	1	747
85.6667	summer	0	2557
78.3	summer	0	2557
MD	summer	0	2557
104.85	summer	1	406
55.2	fall	0	2557
122	fall	0	2557
57.4333	fall	1	1663
68.25	fall	0	2557
22.2	fall	0	1087
48.85	fall	0	1268
70.2	fall	0	2557
MD	fall	0	1631
MD	fall	0	1631
MD	fall	0	2557
54.3	fall	1	2275
44.05	fall	1	1507
MD	fall	0	2557
53.4	fall	0	2557
MD	fall	0	2557
20.65	fall	1	340
27.45	fall	0	2557
MD	fall	0	423
MD	fall	0	2557
16.4	winther	0	2557
23.4	winther	0	2557
33.5	winther	1	503
MD	winther	0	2557
70.95	winther	1	1062
MD	winther	0	2557
28.8	winther	1	339
MD	winther	0	2557
MD	winther	0	2557
MD	winther	1	687
MD	winther	0	2557
17.7	winther	0	2557
41.3	winther	0	245
60.75	winther	1	1247
92.45	winther	0	2557
35.55	winther	0	2557
14.2	winther	1	631
MD	winther	1	1789
MD	winther	0	2557
28.1	spring	0	2557
10	spring	1	375
MD	spring	0	2557
MD	spring	0	1450
21.65	spring	0	2557
25.65	spring	0	783
53.7333	spring	0	2557
MD	spring	0	2557
46.05	spring	0	2557
66.6	spring	0	2557
MD	spring	1	581
MD	spring	0	2557
53.9	spring	1	413
39.1	spring	1	668
MD	spring	0	628
18.55	spring	0	2557
MD	spring	0	2557
64.7	spring	0	177
54.6	spring	0	554
88.7	spring	0	2557
80.05	spring	0	2557
74.1	spring	0	2557
20.3333	spring	0	2557
54.85	spring	0	2557
50.45	spring	1	306
60.7	spring	0	452
MD	spring	0	757
MD	spring	0	2557
50.9	summer	1	1663
43.95	summer	1	1009
70	summer	0	2557
96.65	summer	0	2557
62.8667	summer	0	2557
MD	spring	0	2557
MD	summer	0	2557
59.75	summer	0	2557
67.7	summer	0	2557
31.25	spring	0	2557
42.05	summer	0	1288
MD	summer	0	2557
19	summer	1	272
35.2	spring	1	662
55.35	summer	0	2557
31.6	summer	0	1133
58.5	summer	0	2557
17.45	summer	0	2557
56.3	summer	0	2557
MD	summer	0	2086
68.25	summer	1	434
61.25	summer	0	2557
MD	summer	0	2557
MD	summer	0	259
MD	summer	0	2557
MD	summer	0	198
36.55	summer	0	2557
55.2	summer	0	2557
84.5	summer	0	2557
MD	summer	1	995
MD	summer	0	2557
86.2	summer	0	373
29.25	summer	0	172
52.55	summer	0	2557
24.35	summer	1	1569
54.95	summer	0	2557
66.6	summer	0	2557
58.65	summer	0	2557
26.1	summer	1	1637
MD	summer	0	2557
MD	summer	0	2557
MD	fall	1	794
69.35	summer	1	396
MD	summer	1	396
MD	fall	0	2557
49.85	summer	1	429
55.4	fall	0	2557
46.1	summer	0	2557
40.1	fall	0	2557
61	summer	0	2557
51.85	fall	0	2557
MD	summer	0	2557
63.15	summer	1	567
MD	fall	0	2557
73.8	fall	0	2557
39.1	fall	1	470
MD	fall	0	2557
51.7	fall	0	2557
46.3	fall	0	2557
71	fall	0	2557
20.35	fall	1	1197
41.55	fall	1	579
63.95	fall	0	2557
MD	fall	0	2557
93.2	fall	1	493
MD	fall	1	487
MD	fall	0	2557
32.25	fall	0	2557
MD	fall	0	2557
MD	fall	0	2557
MD	fall	0	2557
36.3	fall	0	2557
MD	fall	0	2557
MD	fall	0	2557
MD	fall	1	913
MD	fall	0	2557
MD	fall	0	2557
MD	fall	0	2557
MD	fall	0	2557
MD	fall	1	1525
47.5	fall	0	2557
50.85	fall	0	2557
MD	fall	1	485
MD	fall	0	2557
MD	fall	0	1884
MD	fall	0	2557
MD	fall	0	2557
MD	fall	1	365
37.45	fall	0	2557
93.85	fall	0	2557
14.95	fall	0	2557
60.75	fall	0	2557
30.5	fall	0	2557
22.25	fall	0	2557
MD	fall	0	2557
MD	fall	0	2557
MD	fall	1	840
35.35	fall	1	266
37.25	winther	0	2557
16.25	winther	0	2557
41.5	winther	0	2557
34.6	winther	0	628
MD	summer	0	2557
MD	winther	0	2557
67.3	winther	0	2557
MD	winther	0	2557
55.75	winther	0	550
MD	fall	0	2557
10	winther	0	2557
MD	winther	0	2557
46.3	winther	0	2557
48.1	winther	0	2557
36.15	winther	0	2557
MD	winther	1	674
44.1	winther	0	2557
30.3	winther	0	45
31.5	winther	1	2093
78.7	winther	0	2557
MD	winther	0	2557
17.7	winther	0	1623
29	winther	0	2557
67.25	winther	0	2557
119	winther	1	864
36.15	winther	0	2557
35.65	winther	1	783
49.4	winther	0	2557
21.05	winther	1	1612
35.35	winther	0	2557
38.95	winther	0	2557
61	winther	0	34
51.65	winther	1	389
MD	winther	0	2557
MD	winther	0	2557
MD	winther	0	57
MD	winther	0	2557
100.25	winther	0	2557
53.1	winther	0	1489
MD	winther	0	2557
91.9	winther	0	626
44.5	winther	0	2557
MD	winther	0	2557
37.8	winther	0	2557
96.7	winther	0	2557
57.15	winther	0	2557
41.65	spring	1	1650
53.45	winther	0	2557
43.7	spring	1	634
65.2	winther	0	2557
15.55	winther	0	193
59.75	spring	0	2557
51.7	spring	0	40
19.4	spring	0	2557
42.8	winther	0	862
MD	spring	0	2557
39.35	winther	0	2557
MD	spring	0	2557
MD	spring	1	1302
47.55	spring	0	2557
22.75	spring	0	2557
43.4	spring	1	336
25.7	spring	0	2557
19.6	spring	0	2557
37.15	spring	1	2179
10	spring	0	2557
MD	winther	0	2557
15.4	spring	0	2557
MD	spring	0	585
96.15	spring	0	2557
27.15	spring	0	2557
69.3	spring	0	2557
MD	spring	0	2557
MD	spring	0	2557
MD	spring	0	2557
MD	spring	0	2557
24.4	spring	0	2557
MD	spring	0	2557
MD	spring	0	1055
55.3	spring	0	2557
MD	spring	1	555
39.35	spring	1	846
MD	spring	0	925
40	spring	0	2557
46.15	spring	0	2557
31.1	spring	0	50
145	spring	0	2557
97.75	spring	0	2557
14.05	spring	1	1316
87.1	spring	1	324
MD	spring	1	2232
27	spring	0	2557
52.4	spring	0	2557
52.7	summer	0	2557
19.35	spring	0	2557
MD	spring	0	436
42.35	spring	0	2557
MD	summer	0	2557
45.85	summer	0	2557
MD	summer	0	2557
MD	summer	0	1975
60.95	spring	0	1109
72.6	spring	0	1109
33.45	summer	0	2557
29.3	summer	0	385
32.75	summer	0	2557
MD	summer	0	2557
MD	summer	0	2557
36.2	summer	0	2557
95.7	summer	0	2557
56.6	summer	0	2557
13.8	summer	0	2557
84.7	summer	0	2557
46.5667	summer	0	2557
30.3	summer	0	2557
107.5	summer	0	2557
MD	summer	0	2557
MD	summer	0	1140
MD	summer	0	1140
MD	summer	1	237
MD	summer	0	2557
53.45	summer	0	2557
87.55	summer	0	1142
37	summer	1	295
39.05	summer	0	2557
84.9	summer	0	2557
MD	summer	0	2557
MD	summer	0	2557
53.5	summer	0	2557
MD	summer	0	2557
40.35	summer	1	1201
MD	summer	0	684
85.75	summer	0	2557
73.8	summer	1	211
64	summer	1	482
76.75	summer	0	2557
29.05	summer	1	335
45.95	summer	0	2557
79.45	summer	0	2557
61.35	summer	0	2557
76.25	summer	1	1303
138	summer	0	2557
62.4	summer	0	2557
MD	summer	1	1082
76.3	summer	0	2557
49	summer	0	2557
MD	fall	0	1106
MD	summer	0	2557
38.75	fall	1	439
64.95	fall	0	2557
75.1	summer	0	2557
37.7	fall	1	2545
77.45	fall	0	391
80	fall	0	2557
MD	fall	0	2557
51.7	fall	0	2557
24.75	fall	1	582
60.1	fall	0	2557
32	fall	0	2557
60.7	summer	1	522
63.6	fall	0	2557
77.85	fall	0	2557
57.35	fall	0	2557
MD	fall	0	2557
34.7333	fall	0	588
MD	fall	1	208
60.45	fall	0	2557
48.9333	fall	0	2557
46.7	fall	1	1301
72.9	fall	0	1295
71.45	fall	1	1381
44.6333	fall	1	923
13.55	fall	0	2557
73.85	fall	0	1299
MD	fall	1	2476
36.75	fall	0	2557
50.3	fall	0	1614
32.4667	fall	1	715
11.4667	fall	0	2557
39.15	fall	0	2557
80.4667	fall	0	1098
54.4	fall	0	2557
52.7	fall	0	2557
MD	fall	0	2557
MD	fall	0	2557
46.95	fall	0	2557
23.8	fall	0	2557
MD	fall	0	365
49.75	fall	1	414
11.8	winther	0	759
10	winther	1	330
75.6	winther	0	1447
MD	winther	1	330
25.5	winther	0	1439
64	winther	1	462
38	winther	0	734
46.8	winther	0	2557
MD	winther	0	228
35.3	winther	1	551
20.4	winther	0	2557
18.2	winther	0	2252
10	winther	0	823
MD	winther	0	2557

## Sheet: Metadata
Variable name	Description
Cord blood vitamin D (nmol/L)	Continuous vitamin D cord blood level in nmol/L
Season of birth	Categorized as spring, summer, fall, winter
Recurrent TROLS: censoring variable	Binary: 0, 1
Recurrent TROLS: age at onset (days)	Age at diagnosis in days
